# Supplementary material for: The atypical chemokine receptor 3 interacts with Connexin 43 inhibiting astrocytic gap junctional intercellular communication
Source: Nat Commun. 2020 Sep 25;11:4855. doi: 10.1038/s41467-020-18634-y (PMC7519114; doi:10.1038/s41467-020-18634-y)
Supplement: Supplementary file 4 — Supplementary Data 1 [file 41467_2020_18634_MOESM4_ESM.xlsx]

## Sheet: Sheet1
Supplementary Data 1. List of proteins that specifically co-immunoprecipitate with ACKR3 in HEK293T cells. Proteins statistically enriched according to their LFQ level in the ACKR3 complex compared to Mock cells are reported. Protein name, Uniprot ID, gene name,log2 of the LFQ difference between ACKR3 and mock cell (Difference) and the – log P values are indicated. The statistical analysis was pe…
Protein names	UniProtID	Gene names	Difference	- log (P value)	LFQ intensity ACKR3-A	LFQ intensity ACKR3-B	LFQ intensity ACKR3-C	LFQ intensity MOCK_A	LFQ intensity MOCK-B	LFQ intensity MOCK-C
Atypical chemokine receptor 3	P25106	ACKR3	11.93	3.07	4540600000	2680000000	2365900000	1907900	0	1946000
UDP-glucose:glycoprotein glucosyltransferase 1	Q9NYU2	UGGT1	8.85	4.91	93104000	41736000	57195000	0	0	0
26S proteasome non-ATPase regulatory subunit 1	Q99460	PSMD1	8.67	3.82	158780000	81963000	65261000	227280	0	420740
E3 ubiquitin-protein ligase HUWE1	Q7Z6Z7	HUWE1	8.31	3.09	221030000	93136000	45780000	0	412980	549670
Protein sel-1 homolog 1	Q9UBV2	SEL1L	7.62	6.88	27747000	27234000	22679000	0	0	0
Proteasome subunit beta type-4	P28070	PSMB4	7.04	3.77	31047000	9003600	18512000	0	0	0
E3 ubiquitin-protein ligase HECTD1	Q9ULT8	HECTD1	7.01	4.25	28628000	14436000	11670000	0	0	0
Proteasome subunit beta type-5	P28074	PSMB5	6.9	3.44	50583000	24703000	26811000	393400	0	382110
Cleft lip and palate transmembrane protein 1	O96005	CLPTM1	6.88	3.94	28831000	12724000	10091000	0	0	0
Nuclear pore membrane glycoprotein 210	Q8TEM1	NUP210	6.88	2.82	65868000	44569000	43597000	951670	626040	0
Proteasome subunit beta type-6	P28072	PSMB6	6.8	3.2	31834000	19740000	19842000	0	0	521820
Proteasome subunit alpha type-5	P28066	PSMA5	6.64	3.12	28654000	13919000	21637000	0	0	508150
Proteasome subunit alpha type-1	P25786	PSMA1	6.61	3.3	31130000	7963700	8425500	0	0	0
Proteasome subunit beta type-1	P20618	PSMB1	6.61	2.8	62411000	16664000	30400000	426390	0	606660
Rab5 GDP/GTP exchange factor	Q9UJ41	RABGEF1	6.6	5.69	13120000	15123000	10344000	0	0	0
ATPase WRNIP1	Q96S55	WRNIP1	6.6	2.89	30369000	5759300	23744000	0	0	264350
26S proteasome non-ATPase regulatory subunit 13	Q9UNM6	PSMD13	6.54	3.37	37886000	18711000	22592000	365300	0	419370
Calmegin	O14967	CLGN	6.47	4.19	13951000	6966900	16020000	0	0	0
Ankyrin repeat domain-containing protein 13A	Q8IZ07	ANKRD13A	6.35	5.49	13308000	10379000	8834400	0	0	0
Large proline-rich protein BAG6	P46379	BAG6	6.28	2.53	40539000	13282000	5618500	0	0	376710
Ubiquilin-1	Q9UMX0	UBQLN1	6.24	4.04	15730000	10062000	6138700	0	0	0
Serine/threonine-protein phosphatase 6 regulatory subunit 1	Q9UPN7	PPP6R1	6.11	4.22	14444000	7936400	6493800	0	0	0
GTPase-activating protein and VPS9 domain-containing protein 1	Q14C86	GAPVD1	6.1	2.46	30960000	16371000	7018300	0	0	640520
Importin-9	Q96P70	IPO9	6.06	3.42	20577000	11629000	17614000	258310	0	421220
E3 ubiquitin-protein ligase AMFR	Q9UKV5	AMFR	5.84	3.26	16804000	4902500	5134700	0	0	0
26S proteasome non-ATPase regulatory subunit 7	P51665	PSMD7	5.81	3.83	5086300	6080800	12937000	0	0	0
Nodal modulator 1	Q5JPE7	NOMO1	5.69	3.48	13287000	4312900	5408200	0	0	0
Carboxypeptidase D	O75976	CPD	5.68	3.38	13961000	4709100	4637100	0	0	0
Nuclear pore complex protein Nup133	Q8WUM0	NUP133	5.64	4.14	10144000	4594800	6033200	0	0	0
V-type proton ATPase subunit S1	Q15904	ATP6AP1	5.58	4.43	7858800	4265900	7339100	0	0	0
Transmembrane and ubiquitin-like domain-containing protein 1	Q9BVT8	TMUB1	5.55	2.9	11871000	8012900	2443900	0	0	0
Pyridoxal-dependent decarboxylase domain-containing protein 1	Q6P996	PDXDC1	5.54	4.09	9719000	4907300	4716700	0	0	0
Transmembrane protein 9	Q9P0T7	TMEM9	5.54	3.4	10030000	7268000	3092100	0	0	0
Dynactin subunit 1	Q14203	DCTN1	5.51	2.84	15253000	14700000	14565000	381170	0	695320
Probable ubiquitin carboxyl-terminal hydrolase FAF-X	Q93008	USP9X	5.51	2.83	94281000	58033000	54093000	582340	2184000	2451000
Trifunctional purine biosynthetic protein adenosine-3	P22102	GART	5.47	3.07	42133000	27692000	25671000	338430	789830	1299400
26S proteasome non-ATPase regulatory subunit 12	O00232	PSMD12	5.38	3.2	28451000	17298000	44121000	460140	1138500	569440
Protein OS-9	Q13438	OS9	5.35	4.71	6665400	3931600	5812200	0	0	0
Phosphoribosylformylglycinamidine synthase	O15067	PFAS	5.35	5.15	6745600	4450000	5086500	0	0	0
Nuclear pore complex protein Nup107	P57740	NUP107	5.34	3.83	8754600	4739300	3597800	0	0	0
Condensin complex subunit 1	Q15021	NCAPD2	5.3	4.1	7258300	3389900	5545000	0	0	0
Importin-4	Q8TEX9	IPO4	5.24	2.85	75760000	41689000	40377000	612760	2518300	1524400
Golgi to ER traffic protein 4 homolog	Q7L5D6	GET4	5.23	3.35	9254900	4508700	2855100	0	0	0
Ubiquitin-40S ribosomal protein S27a	P62979	RPS27A	5.23	3.13	1746400000	564960000	537520000	21501000	23936000	19554000
26S proteasome non-ATPase regulatory subunit 10	O75832	PSMD10	5.18	4.23	6683000	4836200	3315900	0	0	0
Rab GTPase-binding effector protein 1	Q15276	RABEP1	5.14	3.68	7544400	4527800	2891600	0	0	0
Protein FAM8A1	Q9UBU6	FAM8A1	5.13	3.79	7300800	4393200	2995200	0	0	0
Exportin-7	Q9UIA9	XPO7	5.11	4.12	5141600	2998300	6074800	0	0	0
Neutral amino acid transporter B(0)	Q15758	SLC1A5	5.06	4.02	5545500	2807200	5406500	0	0	0
Phospholipase D3	Q8IV08	PLD3	5.05	4.81	5536200	4345500	3397900	0	0	0
26S protease regulatory subunit 6B	P43686	PSMC4	5.05	3.5	57093000	49536000	76864000	2074700	1078200	2693500
Proteasomal ubiquitin receptor ADRM1	Q16186	ADRM1	4.88	4.54	4557100	2810500	4506400	0	0	0
Sorting nexin-2	O60749	SNX2	4.86	3.4	7051400	2992300	2636500	0	0	0
Golgi SNAP receptor complex member 1	O95249	GOSR1	4.85	2.49	5583900	1320700	7326400	0	0	0
Rab GTPase-binding effector protein 2	Q9H5N1	RABEP2	4.83	2.98	7571800	3468300	1955800	0	0	0
Rab3 GTPase-activating protein catalytic subunit	Q15042	RAB3GAP1	4.79	4.51	4970900	2972300	3252700	0	0	0
Armadillo repeat-containing protein 6	Q6NXE6	ARMC6	4.75	3.3	6677800	2503600	2611400	0	0	0
TRAF-type zinc finger domain-containing protein 1	O14545	TRAFD1	4.75	2.98	5370300	5035000	1631900	0	0	0
Chloride channel CLIC-like protein 1	Q96S66	CLCC1	4.72	3.06	4780600	5176800	1661800	0	0	0
TATA-binding protein-associated factor 172	O14981	BTAF1	4.7	3.99	5177400	2792400	2722600	0	0	0
Calnexin	P27824	CANX	4.64	3.2	305470000	126160000	290790000	12044000	8741700	6805500
Endoplasmic reticulum lectin 1	Q96DZ1	ERLEC1	4.61	3.57	4974100	3327100	1996000	0	0	0
Desmoglein-2	Q14126	DSG2	4.6	4.05	4622800	2334900	2984100	0	0	0
Protein ERGIC-53	P49257	LMAN1	4.6	3.59	5068700	3038600	2065000	0	0	0
Rab3 GTPase-activating protein non-catalytic subunit	Q9H2M9	RAB3GAP2	4.6	2.68	6922000	1456900	3160600	0	0	0
Guanine nucleotide-binding protein G(k) subunit alpha	P08754	GNAI3	4.56	3.65	3031200	4831900	2031100	0	0	0
26S protease regulatory subunit 8	P62195	PSMC5	4.56	2.79	86198000	41113000	71416000	3961800	1328000	3700100
Transmembrane protein 165	Q9HC07	TMEM165	4.54	3.75	2955900	4642900	2064300	0	0	0
NADPH--cytochrome P450 reductase	P16435	POR	4.51	2.66	6703100	1431000	2789000	0	0	0
26S protease regulatory subunit 7	P35998	PSMC2	4.49	2.73	111650000	57463000	98841000	5712700	1811900	5404700
Ancient ubiquitous protein 1	Q9Y679	AUP1	4.47	4.28	3288700	3591600	2077700	0	0	0
Glucosidase 2 subunit beta	P14314	PRKCSH	4.46	5.91	3256900	2805000	2604200	0	0	0
Nuclear pore complex protein Nup155	O75694	NUP155	4.45	3.26	23251000	13915000	11652000	1069700	686170	491060
Dual specificity mitogen-activated protein kinase kinase 2	P36507	MAP2K2	4.4	4.07	3901100	2644600	2040000	0	0	0
Peroxisomal biogenesis factor 19	P40855	PEX19	4.38	3.38	4760900	2247700	1908400	0	0	0
A-kinase anchor protein 11	Q9UKA4	AKAP11	4.36	3.11	5146700	1744800	2190200	0	0	0
ER membrane protein complex subunit 7	Q9NPA0	EMC7	4.34	3.04	4421800	3069600	1390100	0	0	0
Wings apart-like protein homolog	Q7Z5K2	WAPAL	4.33	4.44	3392400	2660000	2021000	0	0	0
DNA polymerase delta catalytic subunit	P28340	POLD1	4.32	4.45	3455500	2474100	2088700	0	0	0
Deoxynucleoside triphosphate triphosphohydrolase SAMHD1	Q9Y3Z3	SAMHD1	4.32	3.16	4438900	2681200	1492000	0	0	0
Nuclear protein localization protein 4 homolog	Q8TAT6	NPLOC4	4.31	3.95	3551000	1799600	2752600	0	0	0
Importin-8	O15397	IPO8	4.25	3.25	4421400	2061900	1686500	0	0	0
Signal transducer and activator of transcription 1-alpha/beta	P42224	STAT1	4.23	3.4	4207400	1851200	1919500	0	0	0
Electron transfer flavoprotein subunit beta	P38117	ETFB	4.2	5.08	2800900	2519700	1996300	0	0	0
Mitotic spindle assembly checkpoint protein MAD2A	Q13257	MAD2L1	4.19	4.31	2878300	2720700	1758200	0	0	0
Stromal interaction molecule 1	Q13586	STIM1	4.19	2.47	3329800	4309800	955060	0	0	0
Gap junction alpha-1 protein	P17302	GJA1	4.17	2.89	3442800	3302800	1151800	0	0	0
Isocitrate dehydrogenase [NAD] subunit alpha, mitochondrial	P50213	IDH3A	4.17	4.44	1819700	2992700	2424800	0	0	0
UBX domain-containing protein 4	Q92575	UBXN4	4.16	4.86	2844000	2346600	1924200	0	0	0
NEDD8-activating enzyme E1 regulatory subunit	Q13564	NAE1	4.14	4.11	1694800	3078700	2376200	0	0	0
Integral membrane protein 2B	Q9Y287	ITM2B	4.12	4.41	2539000	2706700	1706000	0	0	0
Plasma membrane calcium-transporting ATPase 1	P20020	ATP2B1	4.07	3.71	3351200	1657800	1910400	0	0	0
Inositol-3-phosphate synthase 1	Q9NPH2	ISYNA1	4.06	4.42	2506200	2520500	1643300	0	0	0
Calreticulin	P27797	CALR	4.04	5.42	1842100	2364700	2299100	0	0	0
Synembryn-A	Q9NPQ8	RIC8A	4.04	4.29	1615900	2697500	2316100	0	0	0
Kinesin-like protein KIF11	P52732	KIF11	3.94	3.72	2882500	2025600	1407600	0	0	0
Exocyst complex component 4	Q96A65	EXOC4	3.93	3.56	2209600	2801100	1298900	0	0	0
Large neutral amino acids transporter small subunit 1	Q01650	SLC7A5	3.93	4.47	2216500	2329300	1528700	0	0	0
E3 ubiquitin-protein ligase synoviolin	Q86TM6	SYVN1	3.92	2.7	3558100	2237600	973940	0	0	0
Atlastin-2	Q8NHH9	ATL2	3.91	8.52	2004900	1978100	1919600	0	0	0
Small glutamine-rich tetratricopeptide repeat-containing protein	O43765	SGTA	3.9	3.6	3019000	1703900	1468500	0	0	0
Epsin-1	Q9Y6I3	EPN1	3.89	5.58	2227300	1879500	1764200	0	0	0
Short/branched chain specific acyl-CoA dehydrogenase	P45954	ACADSB	3.88	3.09	2411000	2798400	1076100	0	0	0
Fibronectin type-III domain-containing protein 3A	Q9Y2H6	FNDC3A	3.88	2.6	4202500	1117600	1531900	0	0	0
E3 ubiquitin-protein ligase HECTD3	Q5T447	HECTD3	3.86	4.6	2399600	1780100	1598700	0	0	0
Sorting nexin-1	Q13596	SNX1	3.82	3.25	3120700	1364900	1474600	0	0	0
Catechol O-methyltransferase	P21964	COMT	3.8	4.87	1521000	1853500	2163800	0	0	0
26S protease regulatory subunit 4	P62191	PSMC1	3.8	3.28	94566000	43188000	76596000	4283000	4453400	6045900
Acetyl-CoA acetyltransferase, mitochondrial	P24752	ACAT1	3.77	3.39	2834400	1260800	1601700	0	0	0
HLA class I histocompatibility antigen, B-73 alpha chain	Q31612	HLA-B	3.77	2.67	4095100	4046700	2318600	328570	0	352480
Protein SCO2 homolog, mitochondrial	O43819	SCO2	3.73	3.22	2183700	2335300	1025800	0	0	0
Ubiquitin-protein ligase E3A	Q05086	UBE3A	3.73	4.36	2109100	1857300	1340000	0	0	0
Ubiquilin-4	Q9NRR5	UBQLN4	3.66	3.38	2640000	1236300	1401400	0	0	0
Fanconi anemia group D2 protein	Q9BXW9	FANCD2	3.65	4.04	2028500	1837600	1205700	0	0	0
Transitional endoplasmic reticulum ATPase	P55072	VCP	3.63	3.03	184750000	70995000	127980000	9785900	10676000	8536900
Tyrosine-protein kinase Lyn	P07948	LYN	3.6	4.41	1943400	1644300	1257900	0	0	0
Prolyl 4-hydroxylase subunit alpha-1	P13674	P4HA1	3.6	4.45	1952500	1272800	1604300	0	0	0
Sarcolemmal membrane-associated protein	Q14BN4	SLMAP	3.6	4.28	2067500	1497600	1305200	0	0	0
Enhancer of mRNA-decapping protein 3	Q96F86	EDC3	3.57	6.06	1697100	1552000	1435800	0	0	0
Homocysteine-responsive endoplasmic domain member 1 protein	Q15011	HERPUD1	3.55	3.26	2118400	1806000	949210	0	0	0
Tubulin beta-3 chain	Q13509	TUBB3	3.41	2.87	1371700	839480	2350000	0	0	0
Spermatogenesis-associated protein 5	Q8NB90	SPATA5	3.36	3.82	994320	1395700	1762100	0	0	0
Nucleoporin NDC1	Q9BTX1	NDC1	3.33	4.31	1176400	1692800	1157100	0	0	0
FH1/FH2 domain-containing protein 1	Q9Y613	FHOD1	3.3	4.36	1457700	1017900	1453900	0	0	0
V-type proton ATPase subunit H	Q9UI12	ATP6V1H	3.21	5.01	1338300	1290700	1036500	0	0	0
Transmembrane protein 209	Q96SK2	TMEM209	3.08	3.81	1021200	1498100	897050	0	0	0
Apolipoprotein L2	Q9BQE5	APOL2	3.06	2.99	1678500	1090700	710750	0	0	0
Clathrin heavy chain 1	Q00610	CLTC	3.05	2.82	264640000	120550000	147400000	20911000	25176000	15673000
Importin-5	O00410	IPO5	3.04	2.8	41550000	26029000	32200000	2800900	6306200	3570900
NSFL1 cofactor p47	Q9UNZ2	NSFL1C	2.99	3.07	1574400	1021800	706390	0	0	0
Protein YIF1B	Q5BJH7	YIF1B	2.8	2.82	1281200	1061800	559190	0	0	0
Stress-induced-phosphoprotein 1	P31948	STIP1	2.64	3.67	7185800	8484700	8391500	982410	1498100	1423800
Methylenetetrahydrofolate dehydrogenase	P11586	MTHFD1	2.62	3.28	130990000	93888000	137930000	24779000	15782000	18822000
Selenoprotein O	Q9BVL4	SELO	2.59	2.86	1050300	927760	504900	0	0	0
26S proteasome non-ATPase regulatory subunit 3	O43242	PSMD3	2.58	3.2	57501000	56126000	40524000	7403900	11370000	7326100
Zinc finger HIT domain-containing protein 2	Q9UHR6	ZNHIT2	2.54	2.97	964620	917500	504510	0	0	0
Sorting nexin-5	Q9Y5X3	SNX5	2.51	2.66	5620400	4834500	4317600	832940	1311700	580050
DnaJ homolog subfamily B member 1	P25685	DNAJB1	2.5	4.38	14980000	13939000	11680000	2529100	2158000	2480000
Ran GTPase-activating protein 1	P46060	RANGAP1	2.36	2.79	32584000	26392000	26150000	3664500	7122100	6308500
Histone acetyltransferase type B catalytic subunit	O14929	HAT1	2.28	3.05	30885000	18658000	21787000	5319300	5251600	3949500
Heat shock protein HSP 90-alpha	P07900	HSP90AA1	2.17	3.78	91323000	92446000	82167000	16601000	19433000	23729000
CCR4-NOT transcription complex subunit 2	Q9NZN8	CNOT2	2.15	3	475310	820820	505620	0	0	0
ATP-dependent Clp protease ATP-binding subunit clpX-like	O76031	CLPX	2.11	2.91	7324000	13366000	10590000	2202800	2333200	2517900
Heat shock protein HSP 90-beta	P08238	HSP90AB1	2.07	4.33	366960000	336670000	304630000	72039000	82470000	86077000
Insulin receptor substrate 4	O14654	IRS4	1.98	3.03	92469000	65186000	60046000	16316000	21378000	17039000
Prolactin regulatory element-binding protein	Q9HCU5	PREB	1.73	3.18	8755500	8866000	7536200	2863400	2010300	2781300
Stomatin-like protein 2, mitochondrial	Q9UJZ1	STOML2	1.67	3.05	18724000	17749000	13883000	4438900	5287600	6103900
Cytochrome b-c1 complex subunit 2, mitochondrial	P22695	UQCRC2	1.45	3.61	10755000	10407000	9788600	3731900	4324000	3322300
T-complex protein 1 subunit eta	Q99832	CCT7	1.34	3.1	22515000	17375000	20007000	7120200	8951400	7512000
Ornithine aminotransferase, mitochondrial	P04181	OAT	1.26	3.99	6234600	6074800	6107500	2537000	2831700	2332000
Aladin	Q9NRG9	AAAS	0.92	4.6	3838400	3657000	3487900	1902000	1944700	1956500
Actin-related protein 8	Q9H981	ACTR8	-2.82	3.04	0	0	0	592810	1161900	1146600
Probable global transcription activator SNF2L1	P28370	SMARCA1	-2.87	3.38	0	0	0	800410	1379300	790850
Mediator of RNA polymerase II transcription subunit 23	Q9ULK4	MED23	-3.3	3.58	0	0	0	1443600	1657000	890800
