# Supplementary material for: The atypical chemokine receptor 3 interacts with Connexin 43 inhibiting astrocytic gap junctional intercellular communication
Source: Nat Commun. 2020 Sep 25;11:4855. doi: 10.1038/s41467-020-18634-y (PMC7519114; doi:10.1038/s41467-020-18634-y)
Supplement: Supplementary file 6 — Source Data [file 41467_2020_18634_MOESM6_ESM.xlsx]

## Sheet: Figure1a
Raw data for the volcano plot representing proteins identified by nanoLC-MS/MS in HA immunoprecipitations from HEK293T cells expressing HA-ACKR3. Difference (x axis is the Log2(LFQACKR3/LFQmock)). Significance(y axis is the -Log10(Pvalue)). In gray the raw values for the dotted lines representing the sinificativty are reported
Gene name	Difference	Significance
	-30	2.27988
	-29.99	2.27989
	-29.98	2.2799
	-29.97	2.27991
	-29.96	2.27992
	-29.95	2.27993
	-29.94	2.27994
	-29.93	2.27995
	-29.92	2.27996
	-29.91	2.27997
	-29.9	2.27998
	-29.89	2.27999
	-29.88	2.28
	-29.87	2.28001
	-29.86	2.28002
	-29.85	2.28003
	-29.84	2.28004
	-29.83	2.28004
	-29.82	2.28005
	-29.81	2.28006
	-29.8	2.28007
	-29.79	2.28008
	-29.78	2.28009
	-29.77	2.2801
	-29.76	2.28011
	-29.75	2.28012
	-29.74	2.28013
	-29.73	2.28014
	-29.72	2.28015
	-29.71	2.28016
	-29.7	2.28017
	-29.69	2.28018
	-29.68	2.28019
	-29.67	2.2802
	-29.66	2.28021
	-29.65	2.28022
	-29.64	2.28023
	-29.63	2.28024
	-29.62	2.28025
	-29.61	2.28026
	-29.6	2.28027
	-29.59	2.28028
	-29.58	2.28029
	-29.57	2.2803
	-29.56	2.28031
	-29.55	2.28032
	-29.54	2.28033
	-29.53	2.28034
	-29.52	2.28035
	-29.51	2.28036
	-29.5	2.28037
	-29.49	2.28038
	-29.48	2.28039
	-29.47	2.2804
	-29.46	2.28041
	-29.45	2.28042
	-29.44	2.28043
	-29.43	2.28044
	-29.42	2.28045
	-29.41	2.28046
	-29.4	2.28047
	-29.39	2.28048
	-29.38	2.28049
	-29.37	2.2805
	-29.36	2.28051
	-29.35	2.28052
	-29.34	2.28053
	-29.33	2.28054
	-29.32	2.28055
	-29.31	2.28056
	-29.3	2.28057
	-29.29	2.28058
	-29.28	2.28059
	-29.27	2.2806
	-29.26	2.28061
	-29.25	2.28062
	-29.24	2.28063
	-29.23	2.28064
	-29.22	2.28065
	-29.21	2.28066
	-29.2	2.28067
	-29.19	2.28068
	-29.18	2.28069
	-29.17	2.2807
	-29.16	2.28071
	-29.15	2.28072
	-29.14	2.28073
	-29.13	2.28074
	-29.12	2.28075
	-29.11	2.28076
	-29.1	2.28077
	-29.09	2.28078
	-29.08	2.28079
	-29.07	2.2808
	-29.06	2.28081
	-29.05	2.28082
	-29.04	2.28084
	-29.03	2.28085
	-29.02	2.28086
	-29.01	2.28087
	-29	2.28088
	-28.99	2.28089
	-28.98	2.2809
	-28.97	2.28091
	-28.96	2.28092
	-28.95	2.28093
	-28.94	2.28094
	-28.93	2.28095
	-28.92	2.28096
	-28.91	2.28097
	-28.9	2.28098
	-28.89	2.28099
	-28.88	2.281
	-28.87	2.28101
	-28.86	2.28102
	-28.85	2.28103
	-28.84	2.28104
	-28.83	2.28105
	-28.82	2.28106
	-28.81	2.28107
	-28.8	2.28108
	-28.79	2.28109
	-28.78	2.2811
	-28.77	2.28112
	-28.76	2.28113
	-28.75	2.28114
	-28.74	2.28115
	-28.73	2.28116
	-28.72	2.28117
	-28.71	2.28118
	-28.7	2.28119
	-28.69	2.2812
	-28.68	2.28121
	-28.67	2.28122
	-28.66	2.28123
	-28.65	2.28124
	-28.64	2.28125
	-28.63	2.28126
	-28.62	2.28127
	-28.61	2.28128
	-28.6	2.28129
	-28.59	2.28131
	-28.58	2.28132
	-28.57	2.28133
	-28.56	2.28134
	-28.55	2.28135
	-28.54	2.28136
	-28.53	2.28137
	-28.52	2.28138
	-28.51	2.28139
	-28.5	2.2814
	-28.49	2.28141
	-28.48	2.28142
	-28.47	2.28143
	-28.46	2.28144
	-28.45	2.28145
	-28.44	2.28147
	-28.43	2.28148
	-28.42	2.28149
	-28.41	2.2815
	-28.4	2.28151
	-28.39	2.28152
	-28.38	2.28153
	-28.37	2.28154
	-28.36	2.28155
	-28.35	2.28156
	-28.34	2.28157
	-28.33	2.28158
	-28.32	2.28159
	-28.31	2.28161
	-28.3	2.28162
	-28.29	2.28163
	-28.28	2.28164
	-28.27	2.28165
	-28.26	2.28166
	-28.25	2.28167
	-28.24	2.28168
	-28.23	2.28169
	-28.22	2.2817
	-28.21	2.28171
	-28.2	2.28172
	-28.19	2.28174
	-28.18	2.28175
	-28.17	2.28176
	-28.16	2.28177
	-28.15	2.28178
	-28.14	2.28179
	-28.13	2.2818
	-28.12	2.28181
	-28.11	2.28182
	-28.1	2.28183
	-28.09	2.28185
	-28.08	2.28186
	-28.07	2.28187
	-28.06	2.28188
	-28.05	2.28189
	-28.04	2.2819
	-28.03	2.28191
	-28.02	2.28192
	-28.01	2.28193
	-28	2.28194
	-27.99	2.28196
	-27.98	2.28197
	-27.97	2.28198
	-27.96	2.28199
	-27.95	2.282
	-27.94	2.28201
	-27.93	2.28202
	-27.92	2.28203
	-27.91	2.28204
	-27.9	2.28206
	-27.89	2.28207
	-27.88	2.28208
	-27.87	2.28209
	-27.86	2.2821
	-27.85	2.28211
	-27.84	2.28212
	-27.83	2.28213
	-27.82	2.28214
	-27.81	2.28216
	-27.8	2.28217
	-27.79	2.28218
	-27.78	2.28219
	-27.77	2.2822
	-27.76	2.28221
	-27.75	2.28222
	-27.74	2.28223
	-27.73	2.28225
	-27.72	2.28226
	-27.71	2.28227
	-27.7	2.28228
	-27.69	2.28229
	-27.68	2.2823
	-27.67	2.28231
	-27.66	2.28233
	-27.65	2.28234
	-27.64	2.28235
	-27.63	2.28236
	-27.62	2.28237
	-27.61	2.28238
	-27.6	2.28239
	-27.59	2.2824
	-27.58	2.28242
	-27.57	2.28243
	-27.56	2.28244
	-27.55	2.28245
	-27.54	2.28246
	-27.53	2.28247
	-27.52	2.28248
	-27.51	2.2825
	-27.5	2.28251
	-27.49	2.28252
	-27.48	2.28253
	-27.47	2.28254
	-27.46	2.28255
	-27.45	2.28257
	-27.44	2.28258
	-27.43	2.28259
	-27.42	2.2826
	-27.41	2.28261
	-27.4	2.28262
	-27.39	2.28263
	-27.38	2.28265
	-27.37	2.28266
	-27.36	2.28267
	-27.35	2.28268
	-27.34	2.28269
	-27.33	2.2827
	-27.32	2.28272
	-27.31	2.28273
	-27.3	2.28274
	-27.29	2.28275
	-27.28	2.28276
	-27.27	2.28277
	-27.26	2.28279
	-27.25	2.2828
	-27.24	2.28281
	-27.23	2.28282
	-27.22	2.28283
	-27.21	2.28284
	-27.2	2.28286
	-27.19	2.28287
	-27.18	2.28288
	-27.17	2.28289
	-27.16	2.2829
	-27.15	2.28291
	-27.14	2.28293
	-27.13	2.28294
	-27.12	2.28295
	-27.11	2.28296
	-27.1	2.28297
	-27.09	2.28299
	-27.08	2.283
	-27.07	2.28301
	-27.06	2.28302
	-27.05	2.28303
	-27.04	2.28304
	-27.03	2.28306
	-27.02	2.28307
	-27.01	2.28308
	-27	2.28309
	-26.99	2.2831
	-26.98	2.28312
	-26.97	2.28313
	-26.96	2.28314
	-26.95	2.28315
	-26.94	2.28316
	-26.93	2.28318
	-26.92	2.28319
	-26.91	2.2832
	-26.9	2.28321
	-26.89	2.28322
	-26.88	2.28324
	-26.87	2.28325
	-26.86	2.28326
	-26.85	2.28327
	-26.84	2.28328
	-26.83	2.2833
	-26.82	2.28331
	-26.81	2.28332
	-26.8	2.28333
	-26.79	2.28334
	-26.78	2.28336
	-26.77	2.28337
	-26.76	2.28338
	-26.75	2.28339
	-26.74	2.28341
	-26.73	2.28342
	-26.72	2.28343
	-26.71	2.28344
	-26.7	2.28345
	-26.69	2.28347
	-26.68	2.28348
	-26.67	2.28349
	-26.66	2.2835
	-26.65	2.28351
	-26.64	2.28353
	-26.63	2.28354
	-26.62	2.28355
	-26.61	2.28356
	-26.6	2.28358
	-26.59	2.28359
	-26.58	2.2836
	-26.57	2.28361
	-26.56	2.28363
	-26.55	2.28364
	-26.54	2.28365
	-26.53	2.28366
	-26.52	2.28367
	-26.51	2.28369
	-26.5	2.2837
	-26.49	2.28371
	-26.48	2.28372
	-26.47	2.28374
	-26.46	2.28375
	-26.45	2.28376
	-26.44	2.28377
	-26.43	2.28379
	-26.42	2.2838
	-26.41	2.28381
	-26.4	2.28382
	-26.39	2.28384
	-26.38	2.28385
	-26.37	2.28386
	-26.36	2.28387
	-26.35	2.28389
	-26.34	2.2839
	-26.33	2.28391
	-26.32	2.28392
	-26.31	2.28394
	-26.3	2.28395
	-26.29	2.28396
	-26.28	2.28397
	-26.27	2.28399
	-26.26	2.284
	-26.25	2.28401
	-26.24	2.28402
	-26.23	2.28404
	-26.22	2.28405
	-26.21	2.28406
	-26.2	2.28407
	-26.19	2.28409
	-26.18	2.2841
	-26.17	2.28411
	-26.16	2.28413
	-26.15	2.28414
	-26.14	2.28415
	-26.13	2.28416
	-26.12	2.28418
	-26.11	2.28419
	-26.1	2.2842
	-26.09	2.28421
	-26.08	2.28423
	-26.07	2.28424
	-26.06	2.28425
	-26.05	2.28427
	-26.04	2.28428
	-26.03	2.28429
	-26.02	2.2843
	-26.01	2.28432
	-26	2.28433
	-25.99	2.28434
	-25.98	2.28436
	-25.97	2.28437
	-25.96	2.28438
	-25.95	2.28439
	-25.94	2.28441
	-25.93	2.28442
	-25.92	2.28443
	-25.91	2.28445
	-25.9	2.28446
	-25.89	2.28447
	-25.88	2.28448
	-25.87	2.2845
	-25.86	2.28451
	-25.85	2.28452
	-25.84	2.28454
	-25.83	2.28455
	-25.82	2.28456
	-25.81	2.28458
	-25.8	2.28459
	-25.79	2.2846
	-25.78	2.28462
	-25.77	2.28463
	-25.76	2.28464
	-25.75	2.28465
	-25.74	2.28467
	-25.73	2.28468
	-25.72	2.28469
	-25.71	2.28471
	-25.7	2.28472
	-25.69	2.28473
	-25.68	2.28475
	-25.67	2.28476
	-25.66	2.28477
	-25.65	2.28479
	-25.64	2.2848
	-25.63	2.28481
	-25.62	2.28483
	-25.61	2.28484
	-25.6	2.28485
	-25.59	2.28487
	-25.58	2.28488
	-25.57	2.28489
	-25.56	2.28491
	-25.55	2.28492
	-25.54	2.28493
	-25.53	2.28495
	-25.52	2.28496
	-25.51	2.28497
	-25.5	2.28499
	-25.49	2.285
	-25.48	2.28501
	-25.47	2.28503
	-25.46	2.28504
	-25.45	2.28505
	-25.44	2.28507
	-25.43	2.28508
	-25.42	2.28509
	-25.41	2.28511
	-25.4	2.28512
	-25.39	2.28513
	-25.38	2.28515
	-25.37	2.28516
	-25.36	2.28517
	-25.35	2.28519
	-25.34	2.2852
	-25.33	2.28521
	-25.32	2.28523
	-25.31	2.28524
	-25.3	2.28526
	-25.29	2.28527
	-25.28	2.28528
	-25.27	2.2853
	-25.26	2.28531
	-25.25	2.28532
	-25.24	2.28534
	-25.23	2.28535
	-25.22	2.28536
	-25.21	2.28538
	-25.2	2.28539
	-25.19	2.28541
	-25.18	2.28542
	-25.17	2.28543
	-25.16	2.28545
	-25.15	2.28546
	-25.14	2.28547
	-25.13	2.28549
	-25.12	2.2855
	-25.11	2.28552
	-25.1	2.28553
	-25.09	2.28554
	-25.08	2.28556
	-25.07	2.28557
	-25.06	2.28558
	-25.05	2.2856
	-25.04	2.28561
	-25.03	2.28563
	-25.02	2.28564
	-25.01	2.28565
	-25	2.28567
	-24.99	2.28568
	-24.98	2.2857
	-24.97	2.28571
	-24.96	2.28572
	-24.95	2.28574
	-24.94	2.28575
	-24.93	2.28577
	-24.92	2.28578
	-24.91	2.28579
	-24.9	2.28581
	-24.89	2.28582
	-24.88	2.28584
	-24.87	2.28585
	-24.86	2.28586
	-24.85	2.28588
	-24.84	2.28589
	-24.83	2.28591
	-24.82	2.28592
	-24.81	2.28593
	-24.8	2.28595
	-24.79	2.28596
	-24.78	2.28598
	-24.77	2.28599
	-24.76	2.28601
	-24.75	2.28602
	-24.74	2.28603
	-24.73	2.28605
	-24.72	2.28606
	-24.71	2.28608
	-24.7	2.28609
	-24.69	2.2861
	-24.68	2.28612
	-24.67	2.28613
	-24.66	2.28615
	-24.65	2.28616
	-24.64	2.28618
	-24.63	2.28619
	-24.62	2.28621
	-24.61	2.28622
	-24.6	2.28623
	-24.59	2.28625
	-24.58	2.28626
	-24.57	2.28628
	-24.56	2.28629
	-24.55	2.28631
	-24.54	2.28632
	-24.53	2.28633
	-24.52	2.28635
	-24.51	2.28636
	-24.5	2.28638
	-24.49	2.28639
	-24.48	2.28641
	-24.47	2.28642
	-24.46	2.28644
	-24.45	2.28645
	-24.44	2.28647
	-24.43	2.28648
	-24.42	2.28649
	-24.41	2.28651
	-24.4	2.28652
	-24.39	2.28654
	-24.38	2.28655
	-24.37	2.28657
	-24.36	2.28658
	-24.35	2.2866
	-24.34	2.28661
	-24.33	2.28663
	-24.32	2.28664
	-24.31	2.28666
	-24.3	2.28667
	-24.29	2.28669
	-24.28	2.2867
	-24.27	2.28671
	-24.26	2.28673
	-24.25	2.28674
	-24.24	2.28676
	-24.23	2.28677
	-24.22	2.28679
	-24.21	2.2868
	-24.2	2.28682
	-24.19	2.28683
	-24.18	2.28685
	-24.17	2.28686
	-24.16	2.28688
	-24.15	2.28689
	-24.14	2.28691
	-24.13	2.28692
	-24.12	2.28694
	-24.11	2.28695
	-24.1	2.28697
	-24.09	2.28698
	-24.08	2.287
	-24.07	2.28701
	-24.06	2.28703
	-24.05	2.28704
	-24.04	2.28706
	-24.03	2.28707
	-24.02	2.28709
	-24.01	2.2871
	-24	2.28712
	-23.99	2.28713
	-23.98	2.28715
	-23.97	2.28716
	-23.96	2.28718
	-23.95	2.28719
	-23.94	2.28721
	-23.93	2.28722
	-23.92	2.28724
	-23.91	2.28726
	-23.9	2.28727
	-23.89	2.28729
	-23.88	2.2873
	-23.87	2.28732
	-23.86	2.28733
	-23.85	2.28735
	-23.84	2.28736
	-23.83	2.28738
	-23.82	2.28739
	-23.81	2.28741
	-23.8	2.28742
	-23.79	2.28744
	-23.78	2.28745
	-23.77	2.28747
	-23.76	2.28749
	-23.75	2.2875
	-23.74	2.28752
	-23.73	2.28753
	-23.72	2.28755
	-23.71	2.28756
	-23.7	2.28758
	-23.69	2.28759
	-23.68	2.28761
	-23.67	2.28762
	-23.66	2.28764
	-23.65	2.28766
	-23.64	2.28767
	-23.63	2.28769
	-23.62	2.2877
	-23.61	2.28772
	-23.6	2.28773
	-23.59	2.28775
	-23.58	2.28777
	-23.57	2.28778
	-23.56	2.2878
	-23.55	2.28781
	-23.54	2.28783
	-23.53	2.28784
	-23.52	2.28786
	-23.51	2.28788
	-23.5	2.28789
	-23.49	2.28791
	-23.48	2.28792
	-23.47	2.28794
	-23.46	2.28795
	-23.45	2.28797
	-23.44	2.28799
	-23.43	2.288
	-23.42	2.28802
	-23.41	2.28803
	-23.4	2.28805
	-23.39	2.28807
	-23.38	2.28808
	-23.37	2.2881
	-23.36	2.28811
	-23.35	2.28813
	-23.34	2.28815
	-23.33	2.28816
	-23.32	2.28818
	-23.31	2.28819
	-23.3	2.28821
	-23.29	2.28823
	-23.28	2.28824
	-23.27	2.28826
	-23.26	2.28827
	-23.25	2.28829
	-23.24	2.28831
	-23.23	2.28832
	-23.22	2.28834
	-23.21	2.28835
	-23.2	2.28837
	-23.19	2.28839
	-23.18	2.2884
	-23.17	2.28842
	-23.16	2.28844
	-23.15	2.28845
	-23.14	2.28847
	-23.13	2.28848
	-23.12	2.2885
	-23.11	2.28852
	-23.1	2.28853
	-23.09	2.28855
	-23.08	2.28857
	-23.07	2.28858
	-23.06	2.2886
	-23.05	2.28862
	-23.04	2.28863
	-23.03	2.28865
	-23.02	2.28866
	-23.01	2.28868
	-23	2.2887
	-22.99	2.28871
	-22.98	2.28873
	-22.97	2.28875
	-22.96	2.28876
	-22.95	2.28878
	-22.94	2.2888
	-22.93	2.28881
	-22.92	2.28883
	-22.91	2.28885
	-22.9	2.28886
	-22.89	2.28888
	-22.88	2.2889
	-22.87	2.28891
	-22.86	2.28893
	-22.85	2.28895
	-22.84	2.28896
	-22.83	2.28898
	-22.82	2.289
	-22.81	2.28901
	-22.8	2.28903
	-22.79	2.28905
	-22.78	2.28906
	-22.77	2.28908
	-22.76	2.2891
	-22.75	2.28911
	-22.74	2.28913
	-22.73	2.28915
	-22.72	2.28916
	-22.71	2.28918
	-22.7	2.2892
	-22.69	2.28922
	-22.68	2.28923
	-22.67	2.28925
	-22.66	2.28927
	-22.65	2.28928
	-22.64	2.2893
	-22.63	2.28932
	-22.62	2.28933
	-22.61	2.28935
	-22.6	2.28937
	-22.59	2.28939
	-22.58	2.2894
	-22.57	2.28942
	-22.56	2.28944
	-22.55	2.28945
	-22.54	2.28947
	-22.53	2.28949
	-22.52	2.28951
	-22.51	2.28952
	-22.5	2.28954
	-22.49	2.28956
	-22.48	2.28957
	-22.47	2.28959
	-22.46	2.28961
	-22.45	2.28963
	-22.44	2.28964
	-22.43	2.28966
	-22.42	2.28968
	-22.41	2.2897
	-22.4	2.28971
	-22.39	2.28973
	-22.38	2.28975
	-22.37	2.28977
	-22.36	2.28978
	-22.35	2.2898
	-22.34	2.28982
	-22.33	2.28984
	-22.32	2.28985
	-22.31	2.28987
	-22.3	2.28989
	-22.29	2.28991
	-22.28	2.28992
	-22.27	2.28994
	-22.26	2.28996
	-22.25	2.28998
	-22.24	2.28999
	-22.23	2.29001
	-22.22	2.29003
	-22.21	2.29005
	-22.2	2.29006
	-22.19	2.29008
	-22.18	2.2901
	-22.17	2.29012
	-22.16	2.29014
	-22.15	2.29015
	-22.14	2.29017
	-22.13	2.29019
	-22.12	2.29021
	-22.11	2.29022
	-22.1	2.29024
	-22.09	2.29026
	-22.08	2.29028
	-22.07	2.2903
	-22.06	2.29031
	-22.05	2.29033
	-22.04	2.29035
	-22.03	2.29037
	-22.02	2.29039
	-22.01	2.2904
	-22	2.29042
	-21.99	2.29044
	-21.98	2.29046
	-21.97	2.29048
	-21.96	2.29049
	-21.95	2.29051
	-21.94	2.29053
	-21.93	2.29055
	-21.92	2.29057
	-21.91	2.29058
	-21.9	2.2906
	-21.89	2.29062
	-21.88	2.29064
	-21.87	2.29066
	-21.86	2.29068
	-21.85	2.29069
	-21.84	2.29071
	-21.83	2.29073
	-21.82	2.29075
	-21.81	2.29077
	-21.8	2.29079
	-21.79	2.2908
	-21.78	2.29082
	-21.77	2.29084
	-21.76	2.29086
	-21.75	2.29088
	-21.74	2.2909
	-21.73	2.29092
	-21.72	2.29093
	-21.71	2.29095
	-21.7	2.29097
	-21.69	2.29099
	-21.68	2.29101
	-21.67	2.29103
	-21.66	2.29104
	-21.65	2.29106
	-21.64	2.29108
	-21.63	2.2911
	-21.62	2.29112
	-21.61	2.29114
	-21.6	2.29116
	-21.59	2.29118
	-21.58	2.29119
	-21.57	2.29121
	-21.56	2.29123
	-21.55	2.29125
	-21.54	2.29127
	-21.53	2.29129
	-21.52	2.29131
	-21.51	2.29133
	-21.5	2.29135
	-21.49	2.29136
	-21.48	2.29138
	-21.47	2.2914
	-21.46	2.29142
	-21.45	2.29144
	-21.44	2.29146
	-21.43	2.29148
	-21.42	2.2915
	-21.41	2.29152
	-21.4	2.29154
	-21.39	2.29155
	-21.38	2.29157
	-21.37	2.29159
	-21.36	2.29161
	-21.35	2.29163
	-21.34	2.29165
	-21.33	2.29167
	-21.32	2.29169
	-21.31	2.29171
	-21.3	2.29173
	-21.29	2.29175
	-21.28	2.29177
	-21.27	2.29178
	-21.26	2.2918
	-21.25	2.29182
	-21.24	2.29184
	-21.23	2.29186
	-21.22	2.29188
	-21.21	2.2919
	-21.2	2.29192
	-21.19	2.29194
	-21.18	2.29196
	-21.17	2.29198
	-21.16	2.292
	-21.15	2.29202
	-21.14	2.29204
	-21.13	2.29206
	-21.12	2.29208
	-21.11	2.2921
	-21.1	2.29212
	-21.09	2.29214
	-21.08	2.29216
	-21.07	2.29217
	-21.06	2.29219
	-21.05	2.29221
	-21.04	2.29223
	-21.03	2.29225
	-21.02	2.29227
	-21.01	2.29229
	-21	2.29231
	-20.99	2.29233
	-20.98	2.29235
	-20.97	2.29237
	-20.96	2.29239
	-20.95	2.29241
	-20.94	2.29243
	-20.93	2.29245
	-20.92	2.29247
	-20.91	2.29249
	-20.9	2.29251
	-20.89	2.29253
	-20.88	2.29255
	-20.87	2.29257
	-20.86	2.29259
	-20.85	2.29261
	-20.84	2.29263
	-20.83	2.29265
	-20.82	2.29267
	-20.81	2.29269
	-20.8	2.29271
	-20.79	2.29273
	-20.78	2.29275
	-20.77	2.29277
	-20.76	2.29279
	-20.75	2.29281
	-20.74	2.29284
	-20.73	2.29286
	-20.72	2.29288
	-20.71	2.2929
	-20.7	2.29292
	-20.69	2.29294
	-20.68	2.29296
	-20.67	2.29298
	-20.66	2.293
	-20.65	2.29302
	-20.64	2.29304
	-20.63	2.29306
	-20.62	2.29308
	-20.61	2.2931
	-20.6	2.29312
	-20.59	2.29314
	-20.58	2.29316
	-20.57	2.29318
	-20.56	2.2932
	-20.55	2.29323
	-20.54	2.29325
	-20.53	2.29327
	-20.52	2.29329
	-20.51	2.29331
	-20.5	2.29333
	-20.49	2.29335
	-20.48	2.29337
	-20.47	2.29339
	-20.46	2.29341
	-20.45	2.29343
	-20.44	2.29345
	-20.43	2.29348
	-20.42	2.2935
	-20.41	2.29352
	-20.4	2.29354
	-20.39	2.29356
	-20.38	2.29358
	-20.37	2.2936
	-20.36	2.29362
	-20.35	2.29364
	-20.34	2.29366
	-20.33	2.29369
	-20.32	2.29371
	-20.31	2.29373
	-20.3	2.29375
	-20.29	2.29377
	-20.28	2.29379
	-20.27	2.29381
	-20.26	2.29383
	-20.25	2.29386
	-20.24	2.29388
	-20.23	2.2939
	-20.22	2.29392
	-20.21	2.29394
	-20.2	2.29396
	-20.19	2.29398
	-20.18	2.29401
	-20.17	2.29403
	-20.16	2.29405
	-20.15	2.29407
	-20.14	2.29409
	-20.13	2.29411
	-20.12	2.29414
	-20.11	2.29416
	-20.1	2.29418
	-20.09	2.2942
	-20.08	2.29422
	-20.07	2.29424
	-20.06	2.29427
	-20.05	2.29429
	-20.04	2.29431
	-20.03	2.29433
	-20.02	2.29435
	-20.01	2.29437
	-20	2.2944
	-19.99	2.29442
	-19.98	2.29444
	-19.97	2.29446
	-19.96	2.29448
	-19.95	2.29451
	-19.94	2.29453
	-19.93	2.29455
	-19.92	2.29457
	-19.91	2.29459
	-19.9	2.29462
	-19.89	2.29464
	-19.88	2.29466
	-19.87	2.29468
	-19.86	2.29471
	-19.85	2.29473
	-19.84	2.29475
	-19.83	2.29477
	-19.82	2.29479
	-19.81	2.29482
	-19.8	2.29484
	-19.79	2.29486
	-19.78	2.29488
	-19.77	2.29491
	-19.76	2.29493
	-19.75	2.29495
	-19.74	2.29497
	-19.73	2.295
	-19.72	2.29502
	-19.71	2.29504
	-19.7	2.29506
	-19.69	2.29509
	-19.68	2.29511
	-19.67	2.29513
	-19.66	2.29515
	-19.65	2.29518
	-19.64	2.2952
	-19.63	2.29522
	-19.62	2.29525
	-19.61	2.29527
	-19.6	2.29529
	-19.59	2.29531
	-19.58	2.29534
	-19.57	2.29536
	-19.56	2.29538
	-19.55	2.29541
	-19.54	2.29543
	-19.53	2.29545
	-19.52	2.29547
	-19.51	2.2955
	-19.5	2.29552
	-19.49	2.29554
	-19.48	2.29557
	-19.47	2.29559
	-19.46	2.29561
	-19.45	2.29564
	-19.44	2.29566
	-19.43	2.29568
	-19.42	2.29571
	-19.41	2.29573
	-19.4	2.29575
	-19.39	2.29578
	-19.38	2.2958
	-19.37	2.29582
	-19.36	2.29585
	-19.35	2.29587
	-19.34	2.29589
	-19.33	2.29592
	-19.32	2.29594
	-19.31	2.29596
	-19.3	2.29599
	-19.29	2.29601
	-19.28	2.29603
	-19.27	2.29606
	-19.26	2.29608
	-19.25	2.2961
	-19.24	2.29613
	-19.23	2.29615
	-19.22	2.29618
	-19.21	2.2962
	-19.2	2.29622
	-19.19	2.29625
	-19.18	2.29627
	-19.17	2.29629
	-19.16	2.29632
	-19.15	2.29634
	-19.14	2.29637
	-19.13	2.29639
	-19.12	2.29641
	-19.11	2.29644
	-19.1	2.29646
	-19.09	2.29649
	-19.08	2.29651
	-19.07	2.29653
	-19.06	2.29656
	-19.05	2.29658
	-19.04	2.29661
	-19.03	2.29663
	-19.02	2.29665
	-19.01	2.29668
	-19	2.2967
	-18.99	2.29673
	-18.98	2.29675
	-18.97	2.29678
	-18.96	2.2968
	-18.95	2.29683
	-18.94	2.29685
	-18.93	2.29687
	-18.92	2.2969
	-18.91	2.29692
	-18.9	2.29695
	-18.89	2.29697
	-18.88	2.297
	-18.87	2.29702
	-18.86	2.29705
	-18.85	2.29707
	-18.84	2.2971
	-18.83	2.29712
	-18.82	2.29715
	-18.81	2.29717
	-18.8	2.29719
	-18.79	2.29722
	-18.78	2.29724
	-18.77	2.29727
	-18.76	2.29729
	-18.75	2.29732
	-18.74	2.29734
	-18.73	2.29737
	-18.72	2.29739
	-18.71	2.29742
	-18.7	2.29744
	-18.69	2.29747
	-18.68	2.29749
	-18.67	2.29752
	-18.66	2.29755
	-18.65	2.29757
	-18.64	2.2976
	-18.63	2.29762
	-18.62	2.29765
	-18.61	2.29767
	-18.6	2.2977
	-18.59	2.29772
	-18.58	2.29775
	-18.57	2.29777
	-18.56	2.2978
	-18.55	2.29782
	-18.54	2.29785
	-18.53	2.29788
	-18.52	2.2979
	-18.51	2.29793
	-18.5	2.29795
	-18.49	2.29798
	-18.48	2.298
	-18.47	2.29803
	-18.46	2.29805
	-18.45	2.29808
	-18.44	2.29811
	-18.43	2.29813
	-18.42	2.29816
	-18.41	2.29818
	-18.4	2.29821
	-18.39	2.29824
	-18.38	2.29826
	-18.37	2.29829
	-18.36	2.29831
	-18.35	2.29834
	-18.34	2.29837
	-18.33	2.29839
	-18.32	2.29842
	-18.31	2.29844
	-18.3	2.29847
	-18.29	2.2985
	-18.28	2.29852
	-18.27	2.29855
	-18.26	2.29858
	-18.25	2.2986
	-18.24	2.29863
	-18.23	2.29866
	-18.22	2.29868
	-18.21	2.29871
	-18.2	2.29873
	-18.19	2.29876
	-18.18	2.29879
	-18.17	2.29881
	-18.16	2.29884
	-18.15	2.29887
	-18.14	2.29889
	-18.13	2.29892
	-18.12	2.29895
	-18.11	2.29897
	-18.1	2.299
	-18.09	2.29903
	-18.08	2.29906
	-18.07	2.29908
	-18.06	2.29911
	-18.05	2.29914
	-18.04	2.29916
	-18.03	2.29919
	-18.02	2.29922
	-18.01	2.29924
	-18	2.29927
	-17.99	2.2993
	-17.98	2.29933
	-17.97	2.29935
	-17.96	2.29938
	-17.95	2.29941
	-17.94	2.29943
	-17.93	2.29946
	-17.92	2.29949
	-17.91	2.29952
	-17.9	2.29954
	-17.89	2.29957
	-17.88	2.2996
	-17.87	2.29963
	-17.86	2.29965
	-17.85	2.29968
	-17.84	2.29971
	-17.83	2.29974
	-17.82	2.29976
	-17.81	2.29979
	-17.8	2.29982
	-17.79	2.29985
	-17.78	2.29988
	-17.77	2.2999
	-17.76	2.29993
	-17.75	2.29996
	-17.74	2.29999
	-17.73	2.30002
	-17.72	2.30004
	-17.71	2.30007
	-17.7	2.3001
	-17.69	2.30013
	-17.68	2.30016
	-17.67	2.30018
	-17.66	2.30021
	-17.65	2.30024
	-17.64	2.30027
	-17.63	2.3003
	-17.62	2.30032
	-17.61	2.30035
	-17.6	2.30038
	-17.59	2.30041
	-17.58	2.30044
	-17.57	2.30047
	-17.56	2.3005
	-17.55	2.30052
	-17.54	2.30055
	-17.53	2.30058
	-17.52	2.30061
	-17.51	2.30064
	-17.5	2.30067
	-17.49	2.3007
	-17.48	2.30072
	-17.47	2.30075
	-17.46	2.30078
	-17.45	2.30081
	-17.44	2.30084
	-17.43	2.30087
	-17.42	2.3009
	-17.41	2.30093
	-17.4	2.30096
	-17.39	2.30099
	-17.38	2.30101
	-17.37	2.30104
	-17.36	2.30107
	-17.35	2.3011
	-17.34	2.30113
	-17.33	2.30116
	-17.32	2.30119
	-17.31	2.30122
	-17.3	2.30125
	-17.29	2.30128
	-17.28	2.30131
	-17.27	2.30134
	-17.26	2.30137
	-17.25	2.3014
	-17.24	2.30143
	-17.23	2.30146
	-17.22	2.30149
	-17.21	2.30151
	-17.2	2.30154
	-17.19	2.30157
	-17.18	2.3016
	-17.17	2.30163
	-17.16	2.30166
	-17.15	2.30169
	-17.14	2.30172
	-17.13	2.30175
	-17.12	2.30178
	-17.11	2.30181
	-17.1	2.30184
	-17.09	2.30187
	-17.08	2.3019
	-17.07	2.30193
	-17.06	2.30196
	-17.05	2.302
	-17.04	2.30203
	-17.03	2.30206
	-17.02	2.30209
	-17.01	2.30212
	-17	2.30215
	-16.99	2.30218
	-16.98	2.30221
	-16.97	2.30224
	-16.96	2.30227
	-16.95	2.3023
	-16.94	2.30233
	-16.93	2.30236
	-16.92	2.30239
	-16.91	2.30242
	-16.9	2.30245
	-16.89	2.30248
	-16.88	2.30252
	-16.87	2.30255
	-16.86	2.30258
	-16.85	2.30261
	-16.84	2.30264
	-16.83	2.30267
	-16.82	2.3027
	-16.81	2.30273
	-16.8	2.30276
	-16.79	2.3028
	-16.78	2.30283
	-16.77	2.30286
	-16.76	2.30289
	-16.75	2.30292
	-16.74	2.30295
	-16.73	2.30298
	-16.72	2.30302
	-16.71	2.30305
	-16.7	2.30308
	-16.69	2.30311
	-16.68	2.30314
	-16.67	2.30317
	-16.66	2.30321
	-16.65	2.30324
	-16.64	2.30327
	-16.63	2.3033
	-16.62	2.30333
	-16.61	2.30336
	-16.6	2.3034
	-16.59	2.30343
	-16.58	2.30346
	-16.57	2.30349
	-16.56	2.30352
	-16.55	2.30356
	-16.54	2.30359
	-16.53	2.30362
	-16.52	2.30365
	-16.51	2.30369
	-16.5	2.30372
	-16.49	2.30375
	-16.48	2.30378
	-16.47	2.30382
	-16.46	2.30385
	-16.45	2.30388
	-16.44	2.30391
	-16.43	2.30395
	-16.42	2.30398
	-16.41	2.30401
	-16.4	2.30404
	-16.39	2.30408
	-16.38	2.30411
	-16.37	2.30414
	-16.36	2.30418
	-16.35	2.30421
	-16.34	2.30424
	-16.33	2.30427
	-16.32	2.30431
	-16.31	2.30434
	-16.3	2.30437
	-16.29	2.30441
	-16.28	2.30444
	-16.27	2.30447
	-16.26	2.30451
	-16.25	2.30454
	-16.24	2.30457
	-16.23	2.30461
	-16.22	2.30464
	-16.21	2.30467
	-16.2	2.30471
	-16.19	2.30474
	-16.18	2.30478
	-16.17	2.30481
	-16.16	2.30484
	-16.15	2.30488
	-16.14	2.30491
	-16.13	2.30494
	-16.12	2.30498
	-16.11	2.30501
	-16.1	2.30505
	-16.09	2.30508
	-16.08	2.30512
	-16.07	2.30515
	-16.06	2.30518
	-16.05	2.30522
	-16.04	2.30525
	-16.03	2.30529
	-16.02	2.30532
	-16.01	2.30536
	-16	2.30539
	-15.99	2.30542
	-15.98	2.30546
	-15.97	2.30549
	-15.96	2.30553
	-15.95	2.30556
	-15.94	2.3056
	-15.93	2.30563
	-15.92	2.30567
	-15.91	2.3057
	-15.9	2.30574
	-15.89	2.30577
	-15.88	2.30581
	-15.87	2.30584
	-15.86	2.30588
	-15.85	2.30591
	-15.84	2.30595
	-15.83	2.30598
	-15.82	2.30602
	-15.81	2.30605
	-15.8	2.30609
	-15.79	2.30612
	-15.78	2.30616
	-15.77	2.3062
	-15.76	2.30623
	-15.75	2.30627
	-15.74	2.3063
	-15.73	2.30634
	-15.72	2.30637
	-15.71	2.30641
	-15.7	2.30644
	-15.69	2.30648
	-15.68	2.30652
	-15.67	2.30655
	-15.66	2.30659
	-15.65	2.30662
	-15.64	2.30666
	-15.63	2.3067
	-15.62	2.30673
	-15.61	2.30677
	-15.6	2.30681
	-15.59	2.30684
	-15.58	2.30688
	-15.57	2.30691
	-15.56	2.30695
	-15.55	2.30699
	-15.54	2.30702
	-15.53	2.30706
	-15.52	2.3071
	-15.51	2.30713
	-15.5	2.30717
	-15.49	2.30721
	-15.48	2.30725
	-15.47	2.30728
	-15.46	2.30732
	-15.45	2.30736
	-15.44	2.30739
	-15.43	2.30743
	-15.42	2.30747
	-15.41	2.3075
	-15.4	2.30754
	-15.39	2.30758
	-15.38	2.30762
	-15.37	2.30765
	-15.36	2.30769
	-15.35	2.30773
	-15.34	2.30777
	-15.33	2.3078
	-15.32	2.30784
	-15.31	2.30788
	-15.3	2.30792
	-15.29	2.30796
	-15.28	2.30799
	-15.27	2.30803
	-15.26	2.30807
	-15.25	2.30811
	-15.24	2.30815
	-15.23	2.30818
	-15.22	2.30822
	-15.21	2.30826
	-15.2	2.3083
	-15.19	2.30834
	-15.18	2.30837
	-15.17	2.30841
	-15.16	2.30845
	-15.15	2.30849
	-15.14	2.30853
	-15.13	2.30857
	-15.12	2.30861
	-15.11	2.30864
	-15.1	2.30868
	-15.09	2.30872
	-15.08	2.30876
	-15.07	2.3088
	-15.06	2.30884
	-15.05	2.30888
	-15.04	2.30892
	-15.03	2.30896
	-15.02	2.309
	-15.01	2.30904
	-15	2.30907
	-14.99	2.30911
	-14.98	2.30915
	-14.97	2.30919
	-14.96	2.30923
	-14.95	2.30927
	-14.94	2.30931
	-14.93	2.30935
	-14.92	2.30939
	-14.91	2.30943
	-14.9	2.30947
	-14.89	2.30951
	-14.88	2.30955
	-14.87	2.30959
	-14.86	2.30963
	-14.85	2.30967
	-14.84	2.30971
	-14.83	2.30975
	-14.82	2.30979
	-14.81	2.30983
	-14.8	2.30987
	-14.79	2.30991
	-14.78	2.30995
	-14.77	2.30999
	-14.76	2.31003
	-14.75	2.31008
	-14.74	2.31012
	-14.73	2.31016
	-14.72	2.3102
	-14.71	2.31024
	-14.7	2.31028
	-14.69	2.31032
	-14.68	2.31036
	-14.67	2.3104
	-14.66	2.31044
	-14.65	2.31049
	-14.64	2.31053
	-14.63	2.31057
	-14.62	2.31061
	-14.61	2.31065
	-14.6	2.31069
	-14.59	2.31073
	-14.58	2.31078
	-14.57	2.31082
	-14.56	2.31086
	-14.55	2.3109
	-14.54	2.31094
	-14.53	2.31099
	-14.52	2.31103
	-14.51	2.31107
	-14.5	2.31111
	-14.49	2.31115
	-14.48	2.3112
	-14.47	2.31124
	-14.46	2.31128
	-14.45	2.31132
	-14.44	2.31137
	-14.43	2.31141
	-14.42	2.31145
	-14.41	2.31149
	-14.4	2.31154
	-14.39	2.31158
	-14.38	2.31162
	-14.37	2.31167
	-14.36	2.31171
	-14.35	2.31175
	-14.34	2.31179
	-14.33	2.31184
	-14.32	2.31188
	-14.31	2.31192
	-14.3	2.31197
	-14.29	2.31201
	-14.28	2.31205
	-14.27	2.3121
	-14.26	2.31214
	-14.25	2.31219
	-14.24	2.31223
	-14.23	2.31227
	-14.22	2.31232
	-14.21	2.31236
	-14.2	2.3124
	-14.19	2.31245
	-14.18	2.31249
	-14.17	2.31254
	-14.16	2.31258
	-14.15	2.31263
	-14.14	2.31267
	-14.13	2.31271
	-14.12	2.31276
	-14.11	2.3128
	-14.1	2.31285
	-14.09	2.31289
	-14.08	2.31294
	-14.07	2.31298
	-14.06	2.31303
	-14.05	2.31307
	-14.04	2.31312
	-14.03	2.31316
	-14.02	2.31321
	-14.01	2.31325
	-14	2.3133
	-13.99	2.31334
	-13.98	2.31339
	-13.97	2.31343
	-13.96	2.31348
	-13.95	2.31353
	-13.94	2.31357
	-13.93	2.31362
	-13.92	2.31366
	-13.91	2.31371
	-13.9	2.31375
	-13.89	2.3138
	-13.88	2.31385
	-13.87	2.31389
	-13.86	2.31394
	-13.85	2.31399
	-13.84	2.31403
	-13.83	2.31408
	-13.82	2.31412
	-13.81	2.31417
	-13.8	2.31422
	-13.79	2.31426
	-13.78	2.31431
	-13.77	2.31436
	-13.76	2.31441
	-13.75	2.31445
	-13.74	2.3145
	-13.73	2.31455
	-13.72	2.31459
	-13.71	2.31464
	-13.7	2.31469
	-13.69	2.31474
	-13.68	2.31478
	-13.67	2.31483
	-13.66	2.31488
	-13.65	2.31493
	-13.64	2.31497
	-13.63	2.31502
	-13.62	2.31507
	-13.61	2.31512
	-13.6	2.31517
	-13.59	2.31521
	-13.58	2.31526
	-13.57	2.31531
	-13.56	2.31536
	-13.55	2.31541
	-13.54	2.31546
	-13.53	2.3155
	-13.52	2.31555
	-13.51	2.3156
	-13.5	2.31565
	-13.49	2.3157
	-13.48	2.31575
	-13.47	2.3158
	-13.46	2.31585
	-13.45	2.3159
	-13.44	2.31594
	-13.43	2.31599
	-13.42	2.31604
	-13.41	2.31609
	-13.4	2.31614
	-13.39	2.31619
	-13.38	2.31624
	-13.37	2.31629
	-13.36	2.31634
	-13.35	2.31639
	-13.34	2.31644
	-13.33	2.31649
	-13.32	2.31654
	-13.31	2.31659
	-13.3	2.31664
	-13.29	2.31669
	-13.28	2.31674
	-13.27	2.31679
	-13.26	2.31684
	-13.25	2.31689
	-13.24	2.31695
	-13.23	2.317
	-13.22	2.31705
	-13.21	2.3171
	-13.2	2.31715
	-13.19	2.3172
	-13.18	2.31725
	-13.17	2.3173
	-13.16	2.31735
	-13.15	2.31741
	-13.14	2.31746
	-13.13	2.31751
	-13.12	2.31756
	-13.11	2.31761
	-13.1	2.31766
	-13.09	2.31772
	-13.08	2.31777
	-13.07	2.31782
	-13.06	2.31787
	-13.05	2.31793
	-13.04	2.31798
	-13.03	2.31803
	-13.02	2.31808
	-13.01	2.31814
	-13	2.31819
	-12.99	2.31824
	-12.98	2.31829
	-12.97	2.31835
	-12.96	2.3184
	-12.95	2.31845
	-12.94	2.31851
	-12.93	2.31856
	-12.92	2.31861
	-12.91	2.31867
	-12.9	2.31872
	-12.89	2.31877
	-12.88	2.31883
	-12.87	2.31888
	-12.86	2.31894
	-12.85	2.31899
	-12.84	2.31904
	-12.83	2.3191
	-12.82	2.31915
	-12.81	2.31921
	-12.8	2.31926
	-12.79	2.31931
	-12.78	2.31937
	-12.77	2.31942
	-12.76	2.31948
	-12.75	2.31953
	-12.74	2.31959
	-12.73	2.31964
	-12.72	2.3197
	-12.71	2.31975
	-12.7	2.31981
	-12.69	2.31986
	-12.68	2.31992
	-12.67	2.31998
	-12.66	2.32003
	-12.65	2.32009
	-12.64	2.32014
	-12.63	2.3202
	-12.62	2.32026
	-12.61	2.32031
	-12.6	2.32037
	-12.59	2.32042
	-12.58	2.32048
	-12.57	2.32054
	-12.56	2.32059
	-12.55	2.32065
	-12.54	2.32071
	-12.53	2.32076
	-12.52	2.32082
	-12.51	2.32088
	-12.5	2.32093
	-12.49	2.32099
	-12.48	2.32105
	-12.47	2.32111
	-12.46	2.32116
	-12.45	2.32122
	-12.44	2.32128
	-12.43	2.32134
	-12.42	2.32139
	-12.41	2.32145
	-12.4	2.32151
	-12.39	2.32157
	-12.38	2.32163
	-12.37	2.32169
	-12.36	2.32174
	-12.35	2.3218
	-12.34	2.32186
	-12.33	2.32192
	-12.32	2.32198
	-12.31	2.32204
	-12.3	2.3221
	-12.29	2.32216
	-12.28	2.32222
	-12.27	2.32228
	-12.26	2.32233
	-12.25	2.32239
	-12.24	2.32245
	-12.23	2.32251
	-12.22	2.32257
	-12.21	2.32263
	-12.2	2.32269
	-12.19	2.32275
	-12.18	2.32281
	-12.17	2.32287
	-12.16	2.32293
	-12.15	2.323
	-12.14	2.32306
	-12.13	2.32312
	-12.12	2.32318
	-12.11	2.32324
	-12.1	2.3233
	-12.09	2.32336
	-12.08	2.32342
	-12.07	2.32348
	-12.06	2.32354
	-12.05	2.32361
	-12.04	2.32367
	-12.03	2.32373
	-12.02	2.32379
	-12.01	2.32385
	-12	2.32392
	-11.99	2.32398
	-11.98	2.32404
	-11.97	2.3241
	-11.96	2.32417
	-11.95	2.32423
	-11.94	2.32429
	-11.93	2.32435
	-11.92	2.32442
	-11.91	2.32448
	-11.9	2.32454
	-11.89	2.32461
	-11.88	2.32467
	-11.87	2.32473
	-11.86	2.3248
	-11.85	2.32486
	-11.84	2.32492
	-11.83	2.32499
	-11.82	2.32505
	-11.81	2.32512
	-11.8	2.32518
	-11.79	2.32525
	-11.78	2.32531
	-11.77	2.32538
	-11.76	2.32544
	-11.75	2.3255
	-11.74	2.32557
	-11.73	2.32563
	-11.72	2.3257
	-11.71	2.32577
	-11.7	2.32583
	-11.69	2.3259
	-11.68	2.32596
	-11.67	2.32603
	-11.66	2.32609
	-11.65	2.32616
	-11.64	2.32623
	-11.63	2.32629
	-11.62	2.32636
	-11.61	2.32643
	-11.6	2.32649
	-11.59	2.32656
	-11.58	2.32663
	-11.57	2.32669
	-11.56	2.32676
	-11.55	2.32683
	-11.54	2.32689
	-11.53	2.32696
	-11.52	2.32703
	-11.51	2.3271
	-11.5	2.32716
	-11.49	2.32723
	-11.48	2.3273
	-11.47	2.32737
	-11.46	2.32744
	-11.45	2.32751
	-11.44	2.32757
	-11.43	2.32764
	-11.42	2.32771
	-11.41	2.32778
	-11.4	2.32785
	-11.39	2.32792
	-11.38	2.32799
	-11.37	2.32806
	-11.36	2.32813
	-11.35	2.3282
	-11.34	2.32827
	-11.33	2.32834
	-11.32	2.32841
	-11.31	2.32848
	-11.3	2.32855
	-11.29	2.32862
	-11.28	2.32869
	-11.27	2.32876
	-11.26	2.32883
	-11.25	2.3289
	-11.24	2.32897
	-11.23	2.32904
	-11.22	2.32911
	-11.21	2.32919
	-11.2	2.32926
	-11.19	2.32933
	-11.18	2.3294
	-11.17	2.32947
	-11.16	2.32954
	-11.15	2.32962
	-11.14	2.32969
	-11.13	2.32976
	-11.12	2.32983
	-11.11	2.32991
	-11.1	2.32998
	-11.09	2.33005
	-11.08	2.33013
	-11.07	2.3302
	-11.06	2.33027
	-11.05	2.33035
	-11.04	2.33042
	-11.03	2.33049
	-11.02	2.33057
	-11.01	2.33064
	-11	2.33072
	-10.99	2.33079
	-10.98	2.33087
	-10.97	2.33094
	-10.96	2.33102
	-10.95	2.33109
	-10.94	2.33117
	-10.93	2.33124
	-10.92	2.33132
	-10.91	2.33139
	-10.9	2.33147
	-10.89	2.33154
	-10.88	2.33162
	-10.87	2.3317
	-10.86	2.33177
	-10.85	2.33185
	-10.84	2.33193
	-10.83	2.332
	-10.82	2.33208
	-10.81	2.33216
	-10.8	2.33223
	-10.79	2.33231
	-10.78	2.33239
	-10.77	2.33247
	-10.76	2.33254
	-10.75	2.33262
	-10.74	2.3327
	-10.73	2.33278
	-10.72	2.33286
	-10.71	2.33293
	-10.7	2.33301
	-10.69	2.33309
	-10.68	2.33317
	-10.67	2.33325
	-10.66	2.33333
	-10.65	2.33341
	-10.64	2.33349
	-10.63	2.33357
	-10.62	2.33365
	-10.61	2.33373
	-10.6	2.33381
	-10.59	2.33389
	-10.58	2.33397
	-10.57	2.33405
	-10.56	2.33413
	-10.55	2.33421
	-10.54	2.33429
	-10.53	2.33437
	-10.52	2.33446
	-10.51	2.33454
	-10.5	2.33462
	-10.49	2.3347
	-10.48	2.33478
	-10.47	2.33487
	-10.46	2.33495
	-10.45	2.33503
	-10.44	2.33511
	-10.43	2.3352
	-10.42	2.33528
	-10.41	2.33536
	-10.4	2.33545
	-10.39	2.33553
	-10.38	2.33561
	-10.37	2.3357
	-10.36	2.33578
	-10.35	2.33587
	-10.34	2.33595
	-10.33	2.33604
	-10.32	2.33612
	-10.31	2.3362
	-10.3	2.33629
	-10.29	2.33637
	-10.28	2.33646
	-10.27	2.33655
	-10.26	2.33663
	-10.25	2.33672
	-10.24	2.3368
	-10.23	2.33689
	-10.22	2.33698
	-10.21	2.33706
	-10.2	2.33715
	-10.19	2.33724
	-10.18	2.33732
	-10.17	2.33741
	-10.16	2.3375
	-10.15	2.33759
	-10.14	2.33768
	-10.13	2.33776
	-10.12	2.33785
	-10.11	2.33794
	-10.1	2.33803
	-10.09	2.33812
	-10.08	2.33821
	-10.07	2.3383
	-10.06	2.33838
	-10.05	2.33847
	-10.04	2.33856
	-10.03	2.33865
[truncated: 5,409 more rows]

## Sheet: Figure1c
Representative WB of Cx43 co-immunoprepicitaion after HA-immunoprecipitations from WT or HA-ACKR3 knock-in (KI) embryonic mouse brains (E17)

## Sheet: Figure1d
Raw values for the saturation curves expressed as normalized BRET values measured in five independent experiments in HEK293T cells co-expressing Cx43 with the indicated protein
The x axis represents the Nluc/YFP Ratio. The Y axes represent the normalized BRET
	Y
X	ACKR3			CXCR4
0	-2.36948	2.89467	-0.52519
0.000668	5.83594	6.90271	5.29494
0.002431	15.7761	17.4904	16.1381
0.002891	27.011	33.8902	31.7317
0.007894	48.8622	52.7705	52.0444
0.013726	63.2123	69.9164	72.5566
0.019161	89.7495	97.2446	88.8051
0.027905	106.337	97.9451	95.7181
0				-0.13649	-0.09899	0.235473
0.000981				6.01867	5.98343	5.76534
0.002534				11.6862	12.7796	12.1258
0.003657				21.0813	23.9194	24.5037
0.008301				32.9422	32.3306	32.9542
0.014539				46.6799	50.2847	48.3952
0.021594				63.5145	66.1595	67.4541
0.027561				71.2096	72.9371	75.2534
0	-0.01895	-0.00414	0.023086
0.000777	4.64932	4.89659	5.84825
0.002365	15.6971	15.6969	14.4207
0.002973	28.7847	30.1974	29.4611
0.008168	44.784	43.3468	45.4895
0.013688	70.1976	66.8523	68.9524
0.01974	86.2872	81.8876	87.1809
0.029019	104.002	98.123	97.8747
0				0.597179	0.705168	-1.30235
0.000965				7.02434	6.07161	4.52041
0.002754				13.6977	12.3726	11.0136
0.00422				23.2154	22.4099	22.9507
0.009162				33.9864	31.7599	35.3475
0.016376				48.8653	53.1089	54.228
0.025411				65.2524	71.9575	68.7695
0.031305				81.0623	78.1731	85.4802
0	0.168256	0.168256	-0.33651
-0.00042	1.34605	1.17779	1.34605
8.24e-05	2.86035	2.35558	2.69209
0.001542	8.41279	8.24453	9.75883
0.002563	22.378	20.8637	20.6955
0.004741	40.0449	37.521	41.8957
0.007342	61.4134	61.7499	56.5339
0.031971	98.3771	99.8091	101.814
0				0	-0.16826	0.168256
-0.00014				1.00953	1.00953	0.504767
-0.00017				1.68256	1.85081	2.01907
0.000909				3.70163	4.71116	4.87942
0.003686				11.4414	13.124	11.7779
0.006064				8.24453	22.378	22.378
0.009205				38.194	35.6702	38.0258
0	0.315856	-0.63171	0.315856
-0.00063	2.59002	2.59002	2.77953
0.000665	9.03348	8.08591	9.22299
0.002363	20.5938	19.8358	22.6785
0.008003	41.8193	48.5452	43.5249
0.013545	62.0973	61.7183	67.2142
0.028005	95.0726	92.2299	98.6734
0.035342	99.0524	99.8105	101.137
0				-0.18951	0	0.189514
0.00012				1.51286	1.21029	1.059
0.002026				4.08472	4.53858	4.23601
0.006573				10.2874	11.3464	10.7413
0.007574				16.6772	15.9191	15.9191
0.00749				29.1851	28.8061	29.3746
0.015612				48.5155	43.7776	47.7574
0	-0.14837	0.296736	-0.14837
-0.00102	2.96736	3.18991	2.74481
0.000449	10.7567	9.86647	9.86647
0.002109	24.3323	22.997	24.5549
0.005976	44.362	47.4777	47.4777
0.01309	70.4006	70.8457	71.0683
0.02144	98.8872	97.7745	103.338
0				0.063171	0.063171	-0.12634
0.000634				2.14782	1.95831	2.14782
0.001805				5.55907	6.12761	6.31712
0.006492				16.7404	16.1718	20.1516
0.006783				28.1112	29.0587	30.9539
0.012092				44.2198	42.115	43.885
0.023315				61.4656	63.5502	70.5622

## Sheet: Figure1e
Representative WB of HA-immunoprecipitations performed from HEK293T cells expressing HA-ACKR3 or HA-CXCR4.
Raw values for the histogram showing the means of immunoreactive signals (normalized to the value in HA-ACKR3 expressing cells) of Cx43 co-immunoprecipitated with HA-receptors in three independent experiments.
ACKR3	CXCR4
100	12.683
100	5.95319
100	13.8412

## Sheet: Figure1f
Raw values of the histogram illustrating the percentage of Cx43 immunostaining in the overlapping volume (overlapping with ACKR3 or CXCR4) in two glioma initating cells (R633 and TG1). Data are the means of values measured in 4-7 cells.
	Cell type
Cx43 overlapping with	R633					TG1
ACKR3	64.3916	52.3909	54.761	78.1933	69.9144	51.9986	42.7802	65.9631	56.6186	58.535
CXCR4	31.3522	25.6394	11.4593	16.135		0.799153	13.774	11.8341	28.6047	7.94522	16.0132	12.7157

## Sheet: Figure1g
Raw values for kinetic curves expressed as normalized BRET values measured in four independent experiments in HEK293T cells co-expressing ACKR3 with GJA1 and tretaed with the indicated chemiokine
	Y
Time	CXCL12				CXCL11				Ctrl
0:00:00,000	101.921	99.3003	95.4092	99.3092	98.0813	98.2526	103.146	101.64	100	100	100	100
0:02:54,030	102.789	97.6074	96.8449	101.178	98.7343	98.2607	103.166	101.976	100	100	100	100
0:05:37,020	102.892	98.8424	98.6108	102.115	98.6308	99.5976	103.278	102.262	100	100	100	100
0:08:33,050	103.924	101.642	102.17	103.656	99.3436	99.5608	103.617	102.449	100	100	100	100
0:11:15,000	104.516	102.346	102.394	105.293	99.56	102.614	104.021	102.649	100	100	100	100
0:13:57,000	103.748	103.933	103.669	106.434	100.311	102.605	104.252	102.706	100	100	100	100
0:16:51,020	104.432	106.175	103.626	106.523	101.159	103.7	104.659	103.469	100	100	100	100
0:19:41,010	104.112	108.287	103.954	107.632	101.775	104.51	105.37	103.638	100	100	100	100
0:22:14,040	103.582	108.543	105.649	107.171	103.091	106.19	105.879	104.072	100	100	100	100
0:25:03,030	103.928	110.653	106.014	107.632	103.582	105.693	106.088	104.543	100	100	100	100
0:27:52,010	103.941	109.777	106.235	108.102	104.436	105.76	107.704	105.196	100	100	100	100
0:30:41,000	104.168	110.983	106.596	108.527	105.016	106.982	108.233	106.052	100	100	100	100
																				N2	t	DF
																				4	0.704	5.975
																				4	0.7565	3
																				4	0.2225	3
																				4	0.4991	5.844
																				4	0.2782	3
																				4	0.4436	3
																				4	0.2107	6
																				4	0.5577	3
																				4	0.8616	3
																				4	1.339	4.535
																				4	5.113	3
																				4	1.17	3
																				4	1.185	5.708
																				4	4.859	3
																				4	2.346	3
																				4	1.884	5.776
																				4	6.685	3
																				4	3.041	3
																				4	1.913	5.973
																				4	7.485	3
																				4	4.376	3
																				4	1.579	5.257
																				4	5.252	3
																				4	4.972	3
																				4	1.103	5.346
																				4	5.861	3
																				4	6.51	3
																				4	1.361	3.94
																				4	4.975	3
																				4	8.751	3
																				4	0.8637	4.697
																				4	5.593	3
																				4	8.271	3
																				4	0.6238	4.279
																				4	5.234	3
																				4	9.604	3

## Sheet: Figure1h
Representative WB of HA-immunoprecipitation performed in HEK293Tcells expressing HA-ACKR3 and stimulated with CXCL11 and CXCL12 for 30minutes
Raw values for the histogram showing the means of himmunoreactive signal (normalized to the value in Ctrl cells) of Cx43 co-immunoprecipitated with HA-receptor in five independent experiments
ACKR3 expresssing cells
ctrl	CXCL11	CXCL12
100	201.4	165.2
100	146.349	201.963
100	138.616	129.988
100	196.001	120.862
100	202.616	174.772

## Sheet: Figure2
Raw values representing the LY diffusion. Values were normalized to LY diffusion in vehicle-treated astrocytes. Astrocytes were treated as indicated for 30 minutes.
Ctrl	CXCL12	CXCL11	CBX	AMD3100	AMD3100+CXCL12	NBI-74330	NBI-74330+CXCL11	PTX	PTX+CXCL12	PTX+CXCL11	PTX+CBX
100	50.5536	62.5965	45.6294	90.9896	56.2019	103.281	72.7273	121.7	115.27	142.258	75.0598
100	53.2783	62.5965	46.6731	107.862	74.0854	90.2351	67.4396	128.068	115.27	133.623	43.244
100	55.4777	64.0372	48.8292	92.4695	58.1328	92.6129	60.7753	141.404	104.376	148.975	47.7794

## Sheet: Figure3b
Raw data representing the time-course of the effect of CXCL12, CXCL11 and CBX on magnitude of the junctional current (y axis).Treatment started after 4 minutes of recording.
	Y axis
	Ctrl						CXCL12						CBX						CXCL11
Time	180314C04	180529C01	180530C01	180530C04	180627C01	180703C03	180314C01	180314C02	180619C06	180626C11	180627C02	180627C06	180227C01	180307C03	180627C09	180703C01	180704C02	180704C03	180711C03	181107C04	181107C05	181107C06	181108C01	181108C02
0:00:30	90.8387	117.268	139.891	96	107.043	102.615	113.074	109.846	119.385	181.053	98.2394	71.3959	103.93	101.255	112.55	118.142	102.824	102.773	121.542	119.349	91	126.997	112.451	100.137
0:01:00	93.2473	106.607	88.8889	92	85.5013	102.615	110.247	91.5381	112.821	126.316	98.2394	71.3959	103.93	98.8029	98.9154	111.473	100.167	99.9681	107.937	113.562	66	120.121	116.732	100.137
0:01:30	93.2473	106.607	87.4317	96	91.7195	101.619	104.594	85.5774	98.4615	109.474	101.761	102.924	100.601	101.255	90.3626	108.297	93.0718	99.9681	103.401	101.266	74	106.775	116.732	100.137
0:02:00	93.2473	99.0561	91.8033	104	94.8287	113.574	107.42	89.835	94.7692	84.2105	101.761	110.247	100.601	101.255	87.0158	104.803	100.167	99.9681	97.9592	95.4792	66	104.348	108.56	109.968
0:02:30	95.3118	95.5025	96.1749	104	100.825	100.623	98.9399	99.6275	88.2051	71.5789	98.2394	104.958	103.93	101.255	90.3626	98.4518	96.4107	99.9681	97.9592	107.776	58	97.4722	92.4125	99.4083
0:03:00	103.57	99.0561	90.3461	96	103.934	95.6413	90.4594	103.885	94.7692	84.2105	98.2394	117.773	100.601	101.255	93.8333	91.7825	103.506	97.4179	93.424	95.4792	58	83.3165	88.3268	90.305
0:03:30	112.516	91.5047	96.1749	104	116.148	90.66	84.8057	105.588	96	71.5789	101.761	114.315	91.7245	103.358	109.204	81.9373	117.279	99.9681	88.8889	89.6926	58	73.6097	84.4358	100.137
0:04:00	118.022	84.3976	109.29	108	119.258	92.6526	90.4594	114.103	95.5897	71.5789	101.761	106.992	94.6833	91.562	117.756	85.1131	136.477	99.9681	88.8889	77.396	50	87.361	80.3502	99.7724
0:04:30	126.28	102.61	103.461	104	122.145	92.6526	93.2862	122.193	95.1795	58.9474	105.282	96.6184	91.7245	89.2263	117.756	78.7614	151.503	105.324	93.424	83.906	50	76.8453	80.3502	110.332
0:05:00	132.817	110.161	104.918	104	128.363	81.6936	84.8057	118.361	97.641	58.9474	98.2394	89.7025	97.6422	84.438	120.359	75.268	141.486	105.834	79.8186	72.3327	33	80.0809	80.3502	99.4083
0:05:30	134.194	95.5025	91.8033	104	146.574	82.6899	87.6325	115.381	88.2051	50.5263	105.282	88.2787	100.601	79.5328	122.839	75.268	127.713	107.874	97.9592	60.0362	30	80.0809	80.3502	99.4083
0:06:00	134.194	95.5025	93.2605	92	171.225	82.6899	87.6325	109.846	94.359	37.8947	105.282	69.3618	104.3	77.1971	122.839	75.268	117.279	110.679	93.424	65.8228	26	76.8453	92.4125	91.0332
0:06:30	131.785	91.5047	88.8889	104	159.01	75.7161	93.2862	129.431	91.4872	37.8947	112.676	52.479	106.889	77.1971	129.656	72.0921	110.184	110.679	75.2834	65.8228	26	76.8453	92.4125	92.1256
0:07:00	136.258	95.5025	93.2605	100	155.901	74.7198	90.4594	152.422	90.6667	29.4737	123.592	46.1734	100.601	77.1971	133.127	68.9162	89.7329	113.229	51.7007	18.0832	20	70.7786	92.4125	90.305
0:07:30	138.667	91.5047	100.546	96	149.683	71.731	93.2862	92.8153	84.5128	29.4737	123.592	46.7836	97.6422	69.9562	122.839	65.4228	79.2988	115.779	37.1882	11.5732	16	71.183	96.4981	110.332
0:08:00	136.258	91.5047	125.319	96	137.468	61.7684	98.9399	60.4577	75.4872	0	120.07	40.6814	79.5192	69.9562	127.921	62.2469	34.6411	115.779	37.1882	0	16	69.9697	96.4981	115.43
0:08:30	143.14	84.3976	118.033	92	137.468	68.7422	84.8057	28.1001	70.9744	0	112.676	42.3087	48.8211	67.5036	122.839	59.0711	0	13.2611	28.1179	0	13	74.0142	84.2412	112.881
0:09:00	144.172	87.9511	190.893	92	137.468	61.7684	81.9788	0	43.8974	0	112.676	38.4439	12.2053	69.9562	124.574	55.8952	0	89.5123	23.5828	0	11	66.7341	80.3502	110.696
0:09:30	144.172	80.844	135.519	88	137.468	72.7273	73.4982	0	40.6154	0	109.155	39.8678	9.24642	67.5036	122.839	49.2259	0	65.7953	19.0476	0	12	73.6097	76.2646	106.327
0:10:00	148.989	80.844	128.233	84	146.796	60.7721	70.6714	0	43.8974	0	105.282	37.8337	7.39713	60.2628	116.021	39.3807	0	31.6226	19.0476	0	8	76.8453	88.3268	107.055
0:10:30	145.548	71.0716	174.863	84	161.897	70.7347	55.1237	0	45.5385	0	101.761	33.5622	5.91771	55.4745	143.291	32.7114	0	6.63054	14.5125	0	11	93.8322	80.3502	91.7615
0:11:00	145.548	69.739	118.033	84	159.01	72.7273	43.8163	0	43.8974	0	94.3662	29.494	5.91771	36.2044	130.524	29.5355	0	3.57029	14.5125	0	0	93.8322	80.3502	92.1256
0:11:30	138.667	66.1855	120.947	96	159.01	67.746	49.47	0	84.5128	0	98.2394	29.494	5.91771	33.7518	122.839	32.7114	0	3.57029	13.6054	0	0	93.8322	79.7665	107.419
0:12:00	126.28	76.8462	174.863	84	155.901	51.8057	43.8163		91.4872	0	94.3662	27.2565	7.39713	36.2044	76.7276	26.3597	0	2.80523	9.07029	0	0	88.9788		77.5603
0:12:30	129.72	80.844	134.062	68	159.01	72.7273	43.8163		84.5128	0	94.3662	23.1884	7.39713	31.2993	71.2736	29.5355	0	2.80523	9.07029	0	0	86.1476		90.305
0:13:00	126.28	84.3976	128.233	80	161.897	72.7273	38.1625		74.6667	0	90.8451	20.9509		31.2993	69.0425	29.5355	0	3.57029	9.07029	0	0	85.7432		81.5658
0:13:30		84.3976	123.862	68	171.225	51.8057	35.3357		67.6923	0	87.3239	20.9509		24.0584	61.4813	32.7114	0	2.80523	0	0	0	80.8898		92.1256
0:14:00			123.862	76	171.225	72.7273	35.3357		77.9487	0	87.3239	20.9509		18.1022	33.2197	32.7114	0	2.80523	0	0	0	80.0809		80.8375
0:14:30			129.69	64	168.115	72.7273	35.3357		101.744	0	76.4085	18.9169		14.4818	35.9467	32.7114	0	2.80523	0	0	0	80.8898		67.0005
0:15:00			129.69	64	161.897	61.7684	32.5088			0	47.1831	18.9169		13.1971	28.1376	32.7114	0	2.80523	0	0	0	80.8898		79.7451

## Sheet: Figure3c
Normalized junctional current (y axis) for each cell pair before and after treatment.
	Y axis
	Ctrl		CXCL12		CXCL11		CBX
Cell pair ID	Before	After	Before	After	Before	After	Before	After
180314C04	100	130.237
180529C01	100	78.5341
180530C01	100	133.151
180530C04	100	75
180627C01	100	159.691
180703C03	100	65.5044
180314C01			100	39.2226
180314C02			100	0
180619C06			100	83.2234
180626C11			100	0
180627C02			100	84.507
180627C06			100	22.5782
180227C01					100	7.67453
180307C03					100	25.2993
180627C09					100	62.3334
180703C01					100	31.1235
180704C02					100	0
180704C03					100	2.99649
180711C03							100	5.10204
181107C04							100	0
181107C05							100	0
181107C06							100	84.6815
181108C01							100	79.7665
181108C02							100	84.5699

[truncated: 13 more sheets: Figure4a, Figure4b, Supplemental Fig2, Supplemental Fig3a, Supplemental Fig3b, Supplemental Fig3c, Supplemental Fig3d, Supplemental Fig4a, Supplemental Fig4b, Supplemental Fig4c, Supplemental Fig4d, Supplemental Fig4e, Supplemetal Fig4f]
